# Supplementary material for: Characterization of Polyisobutylene Succinic Anhydride (PIBSA) and Its PIBSI Products from the Reaction of PIBSA with Hexamethylene Diamine
Source: Polymers (Basel). 2023 May 17;15(10):2350. doi: 10.3390/polym15102350 (PMC10221681; doi:10.3390/polym15102350)
Supplement: Supplementary file 1 [file polymers-15-02350-s001.zip]

Archive with 1 entries (1 files):
- polymers-2315084-supplementary.pdf
